# Supplementary material for: Environmental persistence of nontyphoidal Salmonella in an urban informal settlement in Nairobi, Kenya
Source: PLoS One. 2025 Apr 28;20(4):e0321760. doi: 10.1371/journal.pone.0321760 (PMC12036858; doi:10.1371/journal.pone.0321760)
Supplement: S1 Table — This table presents genomic characteristics of Salmonella Enteritidis isolates recovered from an index case (a sick child) during acute illness and follow-up periods, alongside isolates from environmental samples. The table includes isolate sequence IDs, serotype, sequence type, and the number of single nucleotide polymorphisms (SNPs) relative to the reference genome (Salmonella Typhimurium LT2, ASM694v2). Additionally, the table provides information on plasmid replicons (IncFII(S)_1 and IncFIB(S)_1), the presence of the aac(6’)-Iy gene, and the total number of identified virulence factors in each isolate. Environmental samples include isolates from drinking water and effluent, highlighting potential reservoirs for transmission. (XLS) [file pone.0321760.s001.xls]

## Sheet: S2_Table
File	Period: acute disease/follow-up	Isolate/Sequence ID	Serotype	Sequence Type	No. of SNPs distance between reference and collected isolates	IncFII(S)_1 (%coverage)	IncFIB(S)_1 (%coverage)	AAC(6')-Iy (%coverage)	Total_Virulence_Factors
Index case (a sick child)	Isolate during acute disease	030353_Case	Enteritidis	11	9	99.9	100	100	111
Index case (a sick child)	Isolate(s) recovered during follow-up 1	030353_F1	Enteritidis	11	4	100	100	100	112
Index case (a sick child)	Isolate(s) recovered during follow-up 3	030353_F3	Enteritidis	11	2	100	100	100	111
Environmental Sample	Isolate recovered from drinking water	030353_D_Cult	Enteritidis	11	6	100	100	100	112
Environmental Sample	Isolate from open drain/effluent	030353_E_Cult	Enteritidis	11	0	100	100	100	112
Reference Genome		ASM694v2	LT2		0
